# Supplementary material for: Timing of host feeding drives rhythms in parasite replication
Source: PLoS Pathog. 2018 Feb 26;14(2):e1006900. doi: 10.1371/journal.ppat.1006900 (PMC5843352; doi:10.1371/journal.ppat.1006900)
Supplement: S1 Table — Comparisons of the centre of gravity (CoG) times for each rhythm (body temperature and locomotor activity). All relevant comparisons are indicated as subscript letters (e.g. comparing (a) with (a)). a and b comparisons are non-significant, whereas c-f are significant. Mean body temperature and locomotor activity (average number of transitions made within an hour) of each treatment group from ZT 0–12 and ZT 12–24 (mean ± SEM). Averaged from 48 hours of monitoring mice before infection. N = 5 mice per treatment group (light fed, LF and dark fed, DF). Lighting schedule: lights on ZT 0 (7pm) and lights off ZT 12 (7am). (XLSX) [file ppat.1006900.s007.xlsx]

## Sheet: Sheet1
Feeding treatment	Time of Day	Body temperature (°C) (mean ± SEM)	Locomotor activity (mean ± SEM, no. of transitions per hour)	CoG ZT (hr:min) body temperature	CoG ZT (hr:min) locomotor activity
				(mean ± SEM)	(mean ± SEM)
LF	Day (ZT 0-12)	36.47 ± 0.09 (a)	80.52 ± 10 (b)	12:06 ± 0:05(e)	12:27 ± 0:14(f)
	Night (ZT 12-24)	36.28 ± 0.13 (a)	70.51 ± 12.67 (b)
DF	Day (ZT 0-12)	35.80 ± 0.13 (c)	42.58 ± 7.64 (d)	14:11 ± 0:11(e)	16:53 ± 0:25(f)
	Night (ZT 12-24)	37.35 ± 0.19 (c)	230.33 ± 56.25 (d)
