# Supplementary material for: Timing of host feeding drives rhythms in parasite replication
Source: PLoS Pathog. 2018 Feb 26;14(2):e1006900. doi: 10.1371/journal.ppat.1006900 (PMC5843352; doi:10.1371/journal.ppat.1006900)
Supplement: S2 Table — Results from analyses testing whether each parasite stage displays circadian rhythms (i.e. a rhythm with a period, or duration, of 24 hours) and centre of gravity (CoG) estimates for each rhythm (mean ± SEM), comparisons of CoG for parasites in light (LF) and dark (DF) fed mice. Analysis shows CoGs are significantly different between treatment groups for each rhythmic parasite stage. The interval between the CoGs of sequential stages is used as a proxy for the developmental duration of each stage (see Fig 3C). There is a non-significant interaction between parasite stage and treatment (LF, DF) on interval duration (χ2(10,18) = 11.75, p = 0.16) suggesting parasites develop through the asexual cycle at similar rates in both feeding treatments. Only rings, early and mid trophozoites are used to calculate the interval difference, as they are the most abundant stages. Intervals are calculated with respect to LF. For example, a negative interval indicates that the difference between ring and early trophozoite CoGs is longer in DF infections than LF. Sampling occurred every 6 hours during days 6–8 post infection. Lighting schedule: lights on ZT 0 (7pm) and lights off ZT 12 (7am). ZT (hours after lights on) is given in hours and minutes. (XLSX) [file ppat.1006900.s008.xlsx]

## Sheet: Sheet1
Parasite stage	Treatment groups	Rhythmicity analysis	CoG ZT (hr:min) (mean ± SEM)	CoG analysis	Stage CoG comparisons	Interval difference between LF and DF CoG ZT means (hr:min)
	(LF/DF)
Rings	Light fed	F(2,85) = 102.32, p < 0.0001, R2 = 0.71	10:23 ± 0:14	F(19,20) = 269.4, p < 0.0001	Rings – Early trophozoites	−3:22
	Dark fed	F(2,87) = 31.85, p < 0.0001, R2 = 0.43	22:44 ± 0:41
Early trophozoites	Light fed	F(2,85) = 137.61, p < 0.0001, R2 = 0.77	17:00 ± 0:13	F(19,20) = 67.19, p < 0.0001	Early – mid trophozoites	03:21:00
	Dark fed	F(2,87) = 10.13, p = 0.0001, R2 = 0.19	08:43 ± 0:56
Mid trophozoites	Light fed	F(2,85) = 69.52, p < 0.0001, R2 = 0.63	23:54 ± 0:05	F(19,20) = 3885.9, p < 0.0001	--	--
	Dark fed	F(2,87) = 50.87, p < 0.0001, R2 = 0.54	12:16 ± 0:10
Late trophozoites	Light fed	F(2,85) = 34.92, p < 0.0001, R2 = 0.46	23:04 ± 0:26	F(19,20) = 390.9, p < 0.0001	--	--
	Dark fed	F(2,87) = 11.11, p < 0.0001, R2 = 0.21	12:22 ± 0:20
Schizonts	Light fed	F(2,85) = 2.66, p = 0.076, R2 = 0.06	NA because not rhythmic		--	--
	Dark fed	F(2,87) = 2.08, p = 0.1, R2 = 0.05
