# Supplementary material for: Timing of host feeding drives rhythms in parasite replication
Source: PLoS Pathog. 2018 Feb 26;14(2):e1006900. doi: 10.1371/journal.ppat.1006900 (PMC5843352; doi:10.1371/journal.ppat.1006900)
Supplement: S3 Table — Parasite stage proportions observed in light (LF) and dark (DF) fed mice diverge as infections progress (significant day by feeding treatment interaction, χ2(9,14) = 235.26, p<0.0001). Rings are presented as the focal phase marker (see Fig 4) and all rhythmic stages are analysed here (mean ± SEM). Post-hoc comparisons are used to compare when stages differ between treatment groups, with significant differences highlighted in bold. Consistent differences in the multiple stages emerge from day 5–6 post infection. Mice were sampled at ZT12 on days 2, 4 and 6, at ZT0 on days 3, 5, and additionally at ZT6 and ZT18 on days 6–8 post infection. (XLSX) [file ppat.1006900.s009.xlsx]

## Sheet: Sheet1
		Day post infection (day PI, ZT)
		2, ZT12		3, ZT0		4, ZT12		5, ZT0		6, ZT12		7, ZT0
Parasite stage	Treatment groups	Proportion for each stage (mean ± SEM)	Divergence analysis	Proportion for each stage (mean ± SEM)	Divergence analysis	Proportion for each stage (mean ± SEM)	Divergence analysis	Proportion for each stage (mean ± SEM)	Divergence analysis	Proportion for each stage (mean ± SEM)	Divergence analysis	Proportion for each stage (mean ± SEM)	Divergence analysis
Rings	Light fed	0.72 ± 0.03	F(1,19) = 0.19, p = 0.67	0.21 ± 0.01	F(1,18) = 12.51, p = 0.002	0.74 ± 0.02	F(1,19) = 1.53, p = 0.23	0.29 ± 0.04	F(1,19) = 8.6, p = 0.009	0.72 ± 0.03	F(1,19) = 268.82, p < 0.0001	0.21 ± 0.01	F(1,18) = 510.03, p < 0.0001
	Dark fed	0.74 ± 0.02		0.15 ± 0.02		0.77 ± 0.02		0.16 ± 0.01		0.14 ± 0.02		0.74 ± 0.02
Early trophozoites	Light fed	0.22 ± 0.02	F(1,19) = 0.01, p = 0.99	0.23 ± 0.02	F(1,18) = 2.92, p = 0.1	0.23 ± 0.02	F(1,19) = 2.79, p = 0.11	0.14 ± 0.02	F(1,19) = 5.82, p = 0.03	0.22 ± 0.02	F(1,19) = 0.22, p = 0.65	0.23 ± 0.02	F(1,18) = 0.21, p = 0.65
	Dark fed	0.22 ± 0.02		0.18 ± 0.02		0.19 ± 0.02		0.21 ± 0.02		0.24 ± 0.04		0.21 ± 0.02
Mid trophozoites	Light fed	0.04 ± 0.01	F(1,19) = 1.18, p = 0.29	0.48 ± 0.02	F(1,18) = 14.42, p = 0.001	0.02 ± 0.01	F(1,19) = 0.4, p = 0.54	0.50 ± 0.04	F(1,19) = 2.52, p = 0.13	0.04 ± 0.01	F(1,19) = 104.87, p < 0.0001	0.48 ± 0.02	F(1,18) = 378.12, p < 0.0001
	Dark fed	0.02 ± 0.01		0.62 ± 0.03		0.01 ± 0.004		0.57 ± 0.02		0.56 ± 0.05		0.02 ± 0.01
Late trophozoites	Light fed	0	F(1,19) = 2.42, p = 0.14	0.05 ± 0.01	F(1,18) = 0.27, p = 0.61	0.004 ± 0.003	F(1,19) = 0.12, p = 0.74	0.05 ± 0.01	F(1,19) = 0.12, p = 0.74	0	F(1,19) = 27.16, p < 0.0001	0.05 ± 0.01	F(1,18) = 13.85, p = 0.002
	Dark fed	0.01 ± 0.01		0.05 ± 0.01		0.003 ± 0.002		0.05 ± 0.01		0.05 ± 0.01		0.013 ± 0.008
