# Supplementary material for: Timing of host feeding drives rhythms in parasite replication
Source: PLoS Pathog. 2018 Feb 26;14(2):e1006900. doi: 10.1371/journal.ppat.1006900 (PMC5843352; doi:10.1371/journal.ppat.1006900)
Supplement: S4 Table — (A) The amplitude of rhythmic parasite stages in light (LF) and dark (DF) fed mice does not vary significantly between feeding treatments, suggesting parasites do not lose synchrony when rescheduling to the phase of host feeding rhythms. Amplitude is calculated as the difference between the minimum and maximum value of each fitted curve for each significantly rhythmic stage. Sampling occurred every 6 hours during days 6–8 post infection. (B) Amplitude, rhythmicity and CoGs of parasites matched and mismatched to the host circadian rhythm in an independent experiment. Rings, early, mid and late trophozoites (apart from in mismatched infections) are significantly rhythmic in both treatments. Note, because this experiment required terminal sampling, data for each sampling point comes from multiple different infections which means CircWave generates a single curve for each stage (a curve for each infection is generated in A). Thus, error for amplitude and CoG cannot be calculated, and so means cannot be statistically compared. However, the difference in amplitudes observed for most stages is similar to that of the main experiment. Sampling occurred every 3 hours days 4–5 post infection. (XLSX) [file ppat.1006900.s010.xlsx]

## Sheet: Sheet1
	(A) Timing of food intake experiment – amplitude of parasite stages			(B) Matched vs mismatched experiment – amplitude and CoG of parasite stages
Parasite stage	Treatment groups	Amplitude (proportion for each stage) (mean ± SEM)	Amplitude analysis	Parasite time treatment groups	Parasite time amplitude (proportion for each stage)	Rhythmicity analysis	CoG ZT (hr:min)
Rings	Light fed	0.621 ± 0.026	𝜒2(4,5) =2.27, p = 0.13	Matched	0.98	p < 0.0001, R2 = 0.86	23:31:00
	Dark fed	0.568 ± 0.029		Mismatched	0.9	p < 0.0001, R2 = 0.86	02:35:00
Early trophozoites	Light fed	0.387 ± 0.026	𝜒2(4,5) = 0.86, p = 0.35	Matched	0.63	p < 0.0001, R2 = 0.71	06:26:00
	Dark fed	0.237 ±0.034		Mismatched	0.76	p < 0.0001, R2 = 0.83	15:19:00
Mid trophozoites	Light fed	0.443 ± 0.021	𝜒2(4,5) = 0.04, p = 0.84	Matched	0.47	p < 0.0001, R2 = 0.56	11:50:00
	Dark fed	0.507 ± 0.032		Mismatched	0.21	p = 0.0001, R2 = 0.36	17:53:00
Late trophozoites	Light fed	0.051 ± 0.005	𝜒2(4,5) = 1.37, p = 0.24	Matched	0.05	p < 0.0001, R2 = 0.44	12:46:00
	Dark fed	0.034 ±0.007		Mismatched	NA because not rhythmic	p = 0.12, R2 = 0.1	NA because not rhythmic
