# Supplementary material for: Timing of host feeding drives rhythms in parasite replication
Source: PLoS Pathog. 2018 Feb 26;14(2):e1006900. doi: 10.1371/journal.ppat.1006900 (PMC5843352; doi:10.1371/journal.ppat.1006900)
Supplement: S5 Table — Fig 6 reveals steep increases in blood glucose concentration before and after the main bout of feeding occurs in each group (i.e. just after lights on in light fed, LF, mice and lights off in dark fed, DF, mice, mean ± SEM). Comparison of glucose concentration at ZT0/ZT3 (before/after feeding in LF mice) and at ZT12/ZT15 (before/after feeding in DF mice). N = 5 per treatment group. (XLSX) [file ppat.1006900.s011.xlsx]

## Sheet: Sheet1
Feeding treatment	Time of Day (before/after main feeding bout)	Glucose concentration (mean ± SEM)	Glucose analysis
LF	ZT0 (before)	112.0mg/dl±4.21	t = -5.413, p < 0.01
	ZT3 (after)	143.8mg/dl±2.63
DF	ZT12 (before)	135.0mg/dl±12.18	t = -4.596, p < 0.01
	ZT15 (after)	166.2mg/dl±8.84
